# Supplementary material for: Putative SF2 helicases of the early-branching eukaryote Giardia lamblia are involved in antigenic variation and parasite differentiation into cysts
Source: BMC Microbiol. 2012 Nov 28;12:284. doi: 10.1186/1471-2180-12-284 (PMC3566956; doi:10.1186/1471-2180-12-284)
Supplement: Additional file 14: Table S4 — Accession numbers. The table indicates a complete list of proteins cited in the manuscript, the organism it is derived and the NCBI Reference Sequence Number. [file 1471-2180-12-284-S14.xlsx]

## Sheet: Sheet1
	Table S4
	Organism	Name	NCBI Reference Sequence
	H. sapiens	RNA helicase A (RHA)	NP_001348.2
	H. sapiens	p68	NP_004387.1
	H. sapiens	eIF4A	NP_001407.1
	H. sapiens	p72	NP_006377.2
	H. sapiens	Gemin3	NP_009135.4
	H. sapiens	DHX8	NP_004932.1
	H. sapiens	Drosha	NP_037367.3
	H. sapiens	Dicer isoform 1	NP_085124.2
	H. sapiens	HDAC1	NP_004955.2
	H. sapiens	HDAC2	NP_001518.3
	H. sapiens	HDAC3	NP_003874.2
	H. sapiens	HDAC5	NP_005465.2
	D. melanogaster	Belle (Bel)	NP_536783.1
	D. melanogaster	Armitage (Armi)	NP_647816.1
	D. melanogaster	Dicer-2	NP_523778.2
	S. pombe	dcr1	NP_588215.2
	M. truncatula	Dicer	XP_003594551.1
	M. musculus	Dicer1	NP_683750.2
	X. laevis	dicer 1	NP_001163918.1
	A. thaliana	DCL1	NP_171612.1
	C. elegans	dcr-1	NP_498761.1
